# Supplementary material for: New discoveries of the family Epicopeiidae from China, with description of a new species (Lepidoptera, Epicopeiidae)
Source: Zookeys. 2019 Feb 4;(822):33–51. doi: 10.3897/zookeys.822.32341 (PMC6370753; doi:10.3897/zookeys.822.32341)
Supplement: XML Treatment for Mimaporia [file zookeys.822.32341-treatment1.xml]

<!DOCTYPE tp:taxon-treatment
  PUBLIC "-//TaxonX//DTD Taxonomic Treatment Publishing DTD v0 20100105//EN" "tax-treatment-NSO.dtd">
<tp:taxon-treatment xmlns:tp="http://www.plazi.org/taxpub"><tp:treatment-meta><kwd-group><label>Taxon classification</label><kwd><named-content xmlns:xlink="http://www.w3.org/1999/xlink" content-type="kingdom">Animalia</named-content></kwd><kwd><named-content xmlns:xlink="http://www.w3.org/1999/xlink" content-type="order">Lepidoptera</named-content></kwd><kwd><named-content xmlns:xlink="http://www.w3.org/1999/xlink" content-type="family">Epicopeiidae</named-content></kwd></kwd-group><mixed-citation publication-type="journal"><person-group><name><surname>Huang</surname><given-names>Si-Yao</given-names></name><name><surname>Wang</surname><given-names>Min</given-names></name><name><surname>Da</surname><given-names>Wa</given-names></name><name><surname>Fan</surname><given-names>Xiao-Ling</given-names></name></person-group><article-title>New discoveries of the family <tp:taxon-name><tp:taxon-name-part taxon-name-part-type="family">Epicopeiidae</tp:taxon-name-part></tp:taxon-name> from China, with description of a new species (<tp:taxon-name><tp:taxon-name-part taxon-name-part-type="order">Lepidoptera</tp:taxon-name-part></tp:taxon-name>, <tp:taxon-name><tp:taxon-name-part taxon-name-part-type="family">Epicopeiidae</tp:taxon-name-part></tp:taxon-name>)</article-title><source>Zookeys</source><day>4</day><month>2</month><year>2019</year><volume>2019</volume><issue>822</issue><fpage>33</fpage><lpage>51</lpage><pub-id pub-id-type="doi">10.3897/zookeys.822.32341</pub-id></mixed-citation></tp:treatment-meta><tp:nomenclature><tp:taxon-name>
            <tp:taxon-name-part taxon-name-part-type="genus" reg="Mimaporia">Mimaporia</tp:taxon-name-part>
          </tp:taxon-name><tp:taxon-authority>Wei &amp; Yen, 2017</tp:taxon-authority><tp:nomenclature-citation-list><tp:nomenclature-citation><tp:taxon-name>
                <tp:taxon-name-part taxon-name-part-type="genus" reg="Mimaporia">Mimaporia</tp:taxon-name-part>
              </tp:taxon-name><comment>Wei &amp; Yen, 2017: 542, type species: <tp:taxon-name><tp:taxon-name-part taxon-name-part-type="genus" reg="Mimaporia">Mimaporia</tp:taxon-name-part><tp:taxon-name-part taxon-name-part-type="species" reg="hmong">hmong</tp:taxon-name-part></tp:taxon-name> Wei &amp; Yen, 2017.</comment></tp:nomenclature-citation></tp:nomenclature-citation-list></tp:nomenclature><tp:treatment-sec sec-type="diagnosis" id="SECID0EXKAC"><title>Diagnosis.</title><p>The genus <italic><tp:taxon-name><tp:taxon-name-part taxon-name-part-type="genus" reg="Mimaporia">Mimaporia</tp:taxon-name-part></tp:taxon-name></italic> is characterized by the following characters: chaetosemata absent, forewing vein M<sub>2</sub> situated closer to vein M<sub>3</sub> than to the stem of vein R<sub>5</sub> and M<sub>1</sub> and aedeagus with a strongly sclerotized shaft.</p></tp:treatment-sec></tp:taxon-treatment>
