# Supplementary material for: New discoveries of the family Epicopeiidae from China, with description of a new species (Lepidoptera, Epicopeiidae)
Source: Zookeys. 2019 Feb 4;(822):33–51. doi: 10.3897/zookeys.822.32341 (PMC6370753; doi:10.3897/zookeys.822.32341)
Supplement: XML Treatment for Mimaporia owadai [file zookeys.822.32341-treatment2.xml]

<!DOCTYPE tp:taxon-treatment
  PUBLIC "-//TaxonX//DTD Taxonomic Treatment Publishing DTD v0 20100105//EN" "tax-treatment-NSO.dtd">
<tp:taxon-treatment xmlns:tp="http://www.plazi.org/taxpub"><tp:treatment-meta><kwd-group><label>Taxon classification</label><kwd><named-content xmlns:xlink="http://www.w3.org/1999/xlink" content-type="kingdom">Animalia</named-content></kwd><kwd><named-content xmlns:xlink="http://www.w3.org/1999/xlink" content-type="order">Lepidoptera</named-content></kwd><kwd><named-content xmlns:xlink="http://www.w3.org/1999/xlink" content-type="family">Epicopeiidae</named-content></kwd></kwd-group><mixed-citation publication-type="journal"><person-group><name><surname>Huang</surname><given-names>Si-Yao</given-names></name><name><surname>Wang</surname><given-names>Min</given-names></name><name><surname>Da</surname><given-names>Wa</given-names></name><name><surname>Fan</surname><given-names>Xiao-Ling</given-names></name></person-group><article-title>New discoveries of the family <tp:taxon-name><tp:taxon-name-part taxon-name-part-type="family">Epicopeiidae</tp:taxon-name-part></tp:taxon-name> from China, with description of a new species (<tp:taxon-name><tp:taxon-name-part taxon-name-part-type="order">Lepidoptera</tp:taxon-name-part></tp:taxon-name>, <tp:taxon-name><tp:taxon-name-part taxon-name-part-type="family">Epicopeiidae</tp:taxon-name-part></tp:taxon-name>)</article-title><source>Zookeys</source><day>4</day><month>2</month><year>2019</year><volume>2019</volume><issue>822</issue><fpage>33</fpage><lpage>51</lpage><pub-id pub-id-type="doi">10.3897/zookeys.822.32341</pub-id></mixed-citation></tp:treatment-meta><tp:nomenclature><tp:taxon-name>
            <tp:taxon-name-part taxon-name-part-type="genus" reg="Mimaporia">Mimaporia</tp:taxon-name-part>
            <tp:taxon-name-part taxon-name-part-type="species" reg="owadai">owadai</tp:taxon-name-part>
            <object-id xmlns:xlink="http://www.w3.org/1999/xlink" content-type="zoobank" xlink:type="simple">http://zoobank.org/73A9A812-E80B-4CF8-BC60-770D04D113FE</object-id>
          </tp:taxon-name><tp:taxon-authority>Huang &amp; Wang</tp:taxon-authority><tp:taxon-status xmlns:xlink="http://www.w3.org/1999/xlink" xlink:type="simple">sp. n.</tp:taxon-status><xref ref-type="fig" rid="F2">Figs 2–4</xref><xref ref-type="fig" rid="F3">, 5–8</xref><xref ref-type="fig" rid="F4">, 9</xref><tp:nomenclature-citation-list><tp:nomenclature-citation><tp:taxon-name>
                <tp:taxon-name-part taxon-name-part-type="genus" reg="Mimaporia">Mimaporia</tp:taxon-name-part>
              </tp:taxon-name><comment>sp.: Wei &amp; Yen, 2017, 544, 547, fig. 11.</comment></tp:nomenclature-citation></tp:nomenclature-citation-list></tp:nomenclature><tp:treatment-sec sec-type="type material" id="SECID0EBNAC"><title>Type material.</title><p><bold>Holotype</bold>: male, altitude 2800 m, 3.VIII.2004, Moxi Town, Luding County, Ganzi Tibetan Autonomous Prefecture, PR China, leg. Min Wang (<named-content xmlns:xlink="http://www.w3.org/1999/xlink" content-type="dwc:institutional_code" xlink:type="simple">SCAU</named-content>).</p></tp:treatment-sec><tp:treatment-sec sec-type="diagnosis" id="SECID0ENNAC"><title>Diagnosis.</title><p>Externally, male of <italic><tp:taxon-name><tp:taxon-name-part taxon-name-part-type="genus" reg="Mimaporia">Mimaporia</tp:taxon-name-part><tp:taxon-name-part taxon-name-part-type="species" reg="owadai">owadai</tp:taxon-name-part></tp:taxon-name></italic> sp. n. is similar to that of the type species of the genus, <italic><tp:taxon-name><tp:taxon-name-part taxon-name-part-type="genus" reg="Mimaporia">M.</tp:taxon-name-part><tp:taxon-name-part taxon-name-part-type="species" reg="hmong">hmong</tp:taxon-name-part></tp:taxon-name></italic> Wei &amp; Yen, 2017, but it can be immediately distinguished from the latter externally by the bipectinate antenna, more yellowish patterns on upper side of both wings, hindwing upper side with a well-developed grayish basal zone and with submarginal band weakly developed, with only trails in cell M<sub>1</sub> to cell CuA<sub>2</sub>. In male genitalia, <italic><tp:taxon-name><tp:taxon-name-part taxon-name-part-type="genus" reg="Mimaporia">Mimaporia</tp:taxon-name-part><tp:taxon-name-part taxon-name-part-type="species" reg="owadai">owadai</tp:taxon-name-part></tp:taxon-name></italic> sp. n. can be distinguished easily from <italic><tp:taxon-name><tp:taxon-name-part taxon-name-part-type="genus" reg="Mimaporia">M.</tp:taxon-name-part><tp:taxon-name-part taxon-name-part-type="species" reg="hmong">hmong</tp:taxon-name-part></tp:taxon-name></italic> by the tip of the valve obviously narrowing and ending with a sharper apex, praesacculus ending with a single-branched process, juxta with a median triangular process directing ventrally and with the sclerotized shaft in aedeagus narrowing in the middle part. The individual figured in <xref ref-type="bibr" rid="B11">Wei and Yen (2017</xref>: 544, fig. 11) is identical with the holotype in external features, which should be regarded as the same species.</p></tp:treatment-sec><tp:treatment-sec sec-type="description" id="SECID0EHPAC"><title>Description.</title><p>Male (Figs <xref ref-type="fig" rid="F2">2–4</xref>). Length of forewing 35 mm, wingspan 62 mm. Head black; frons wide, covered with long blackish brown hairy scales and white scales; vertex covered with long blackish brown hair; compound eye black and large; antenna black, bipectinate. Thorax black; patagia covered with white scale and long blackish brown hairy scales; tegula covered with long blackish brown hairy scales and brownish scales, and surrounded by short white scales; abdomen covered with black scales and long blackish brown hair dorsally and yellowish white hair ventrally. Forewing upper side ground color black, all patterns creamy white, cilia black. Costa with a slender stripe at base; a triangle cell bar present at the base of discoidal cell; median band consisted of six patches of different sizes and shape extending from costa to cell CuA<sub>1</sub>; postmedian band consisted of six dots of different sizes and shape extending from cell R<sub>4</sub> to cell CuA<sub>1</sub> and shifting outwards at cell R<sub>5</sub> and M<sub>1</sub>; a single rounded dot present <!--PageBreak -->in cell R<sub>3</sub> at subapical zone. Forewing under side ground color blackish brown, paler at basal area; patterns similar to upper side. Hindwing upper side ground color black, all patterns creamy white, cilia yellowish white from apex to vein CuA<sub>1</sub>, and gradually become blackish brown from vein CuA<sub>1</sub> to anal angle. Wing base and about half of the <!--PageBreak -->hindwing costa grayish brown; median zone with a single large patch extending from costa to dorsum, and are divided into smaller and slender patches by darkened veins. Two dots present at subapical zone; submarginal band poorly-developed, with only trail of paler patches extending from cell m<sub>1</sub> to cell CuA<sub>2</sub>. Hindwing underside ground color similar to forewing underside, submarginal band well-developed and represented by five separated yellowish white patches extending from cell M<sub>1</sub> to CuA<sub>2</sub>; other patterns similar to the upper side.</p><fig id="F2" position="float" orientation="portrait"><label>Figures 2–4.</label><caption><p><italic><tp:taxon-name><tp:taxon-name-part taxon-name-part-type="genus" reg="Mimaporia">Mimaporia</tp:taxon-name-part><tp:taxon-name-part taxon-name-part-type="species" reg="owadai">owadai</tp:taxon-name-part></tp:taxon-name></italic> sp. n., adult: <bold>2</bold> upperside <bold>3</bold> underside <bold>4</bold> enlarged antenna. Scale bars: 1 cm (<bold>2, 3</bold>); 1 mm (<bold>4</bold>).</p></caption><graphic xmlns:xlink="http://www.w3.org/1999/xlink" xlink:href="zookeys-822-033-g002.jpg" position="float" orientation="portrait" xlink:type="simple" id="oo_261374.jpg"/></fig><p><bold>Male genitalia</bold> (Figs <xref ref-type="fig" rid="F3">5–8</xref>). Uncus well developed, bending downwards at distal one third. Tegumen broad. Costula (Fig. <xref ref-type="fig" rid="F3">8</xref>) presents at the junction of tegumen and vinculum, semi-circular and concaves shallowly at the middle, its surface scobinated by numerous small spines at both side of marginal area of the concave portion. Transtilla broad, slightly sclerotized. Juxta broad, U-shaped, with a triangular process at the middle part. Saccus narrow, triangular. Valva broad, gradually narrowing towards apex and ending with a rounded tip; its inner surface densely setose. Costa strongly sclerotized. Sacculus sclerotized, broad at base and narrowing towards tip. Praesacculus strongly sclerotized, ending with a triangular process directed dorsally. Aedeagus short and stout, narrowing at the middle and expanding near the apex in dorsal view. A strongly pigmented and sclerotized shaft present in the aedeagus, with middle part narrowing.</p><fig id="F3" position="float" orientation="portrait"><label>Figures 5–8.</label><caption><p>Male genitalia of <italic><tp:taxon-name><tp:taxon-name-part taxon-name-part-type="genus" reg="Mimaporia">Mimaporia</tp:taxon-name-part><tp:taxon-name-part taxon-name-part-type="species" reg="owadai">owadai</tp:taxon-name-part></tp:taxon-name></italic> sp. n.: <bold>5</bold> genitalia capsule ventral view <bold>6</bold> aedeagus dorsal view <bold>7</bold> aedeagus lateral view <bold>8</bold> enlarged area of genitalia capsule showing costula. Scale bar: 1 mm.</p></caption><graphic xmlns:xlink="http://www.w3.org/1999/xlink" xlink:href="zookeys-822-033-g003.jpg" position="float" orientation="portrait" xlink:type="simple" id="oo_261375.jpg"/></fig><p><bold>Female.</bold> Unknown.</p></tp:treatment-sec><tp:treatment-sec sec-type="distribution" id="SECID0ECDAE"><title>Distribution.</title><p>This species is currently known to occur in Luding and Wenchuan counties (Wolong) in western and northwestern Sichuan province at present.</p></tp:treatment-sec><tp:treatment-sec sec-type="etymology" id="SECID0EHDAE"><title>Etymology.</title><p>The specific name <italic>owadai</italic> is named in honor of Dr. Mamoru Owada (Tsukuba, Japan) who provided us with assistance and some literature.</p><!--PageBreak --></tp:treatment-sec><tp:treatment-sec sec-type="remarks" id="SECID0EQDAE"><title>Remarks.</title><p>This new species flew like a <italic><tp:taxon-name><tp:taxon-name-part taxon-name-part-type="genus" reg="Neptis">Neptis</tp:taxon-name-part></tp:taxon-name></italic> (<tp:taxon-name><tp:taxon-name-part taxon-name-part-type="family">Nymphalidae</tp:taxon-name-part></tp:taxon-name>) butterfly in conifer-broadleaf forest (Fig. <xref ref-type="fig" rid="F4">9</xref>) at the altitude about 2800 m. Actually, the wing maculation of forewing of the genus <italic><tp:taxon-name><tp:taxon-name-part taxon-name-part-type="genus" reg="Mimaporia">Mimaporia</tp:taxon-name-part></tp:taxon-name></italic> is also similar to certain species in the genus <italic><tp:taxon-name><tp:taxon-name-part taxon-name-part-type="genus" reg="Neptis">Neptis</tp:taxon-name-part></tp:taxon-name></italic>, for example <italic><tp:taxon-name><tp:taxon-name-part taxon-name-part-type="genus" reg="Neptis">Neptis</tp:taxon-name-part><tp:taxon-name-part taxon-name-part-type="species" reg="alwina">alwina</tp:taxon-name-part></tp:taxon-name></italic> (Bremer &amp; Grey, 1852), <italic><tp:taxon-name><tp:taxon-name-part taxon-name-part-type="genus" reg="Neptis">Neptis</tp:taxon-name-part><tp:taxon-name-part taxon-name-part-type="species" reg="dejeani">dejeani</tp:taxon-name-part></tp:taxon-name></italic> Oberthür, 1894 and <italic><tp:taxon-name><tp:taxon-name-part taxon-name-part-type="genus" reg="Neptis">Neptis</tp:taxon-name-part><tp:taxon-name-part taxon-name-part-type="species" reg="philyroides">philyroides</tp:taxon-name-part></tp:taxon-name></italic> Staudinger, 1887, by upper side sharing similar median and postmedian band and cell bar on forewing as well as postmedian band on hindwing. The distribution area of <italic><tp:taxon-name><tp:taxon-name-part taxon-name-part-type="genus" reg="Mimaporia">Mimaporia</tp:taxon-name-part><tp:taxon-name-part taxon-name-part-type="species" reg="owadai">owadai</tp:taxon-name-part></tp:taxon-name></italic> sp. n. is within the distribution area of the former two species, while distribution area of <italic><tp:taxon-name><tp:taxon-name-part taxon-name-part-type="genus" reg="Mimaporia">M.</tp:taxon-name-part><tp:taxon-name-part taxon-name-part-type="species" reg="hmong">hmong</tp:taxon-name-part></tp:taxon-name></italic> (northern Vietnam) falls within the distribution area of the last species. So we suspect that the genus <italic><tp:taxon-name><tp:taxon-name-part taxon-name-part-type="genus" reg="Mimaporia">Mimaporia</tp:taxon-name-part></tp:taxon-name></italic> might probably also a mimicker of the genus <italic><tp:taxon-name><tp:taxon-name-part taxon-name-part-type="genus" reg="Neptis">Neptis</tp:taxon-name-part></tp:taxon-name></italic> Fabricius, 1807 (<tp:taxon-name><tp:taxon-name-part taxon-name-part-type="family">Nymphalidae</tp:taxon-name-part></tp:taxon-name>).</p><fig id="F4" position="float" orientation="portrait"><label>Figure 9.</label><caption><p>Habitat of <italic><tp:taxon-name><tp:taxon-name-part taxon-name-part-type="genus" reg="Mimaporia">Mimaporia</tp:taxon-name-part><tp:taxon-name-part taxon-name-part-type="species" reg="owadai">owadai</tp:taxon-name-part></tp:taxon-name></italic> sp. n. in Moxi County.</p></caption><graphic xmlns:xlink="http://www.w3.org/1999/xlink" xlink:href="zookeys-822-033-g004.jpg" position="float" orientation="portrait" xlink:type="simple" id="oo_261376.jpg"/></fig></tp:treatment-sec><ref-list><ref id="B11"><mixed-citation xmlns:xlink="http://www.w3.org/1999/xlink" xlink:type="simple"><person-group><name name-style="western"><surname>Wei</surname><given-names>CH</given-names></name><name name-style="western"><surname>Yen</surname><given-names>SH</given-names></name></person-group> (<year>2017</year>) <article-title><italic><tp:taxon-name><tp:taxon-name-part taxon-name-part-type="genus">Mimaporia</tp:taxon-name-part></tp:taxon-name></italic>, a new genus of <tp:taxon-name><tp:taxon-name-part taxon-name-part-type="family">Epicopeiidae</tp:taxon-name-part></tp:taxon-name> (<tp:taxon-name><tp:taxon-name-part taxon-name-part-type="order">Lepidoptera</tp:taxon-name-part></tp:taxon-name>), with description of a new species from Vietnam.</article-title><source>Zootaxa</source><volume>4254</volume>(<issue>5</issue>): <fpage>537</fpage>–<lpage>550</lpage>. <ext-link xlink:type="simple" ext-link-type="doi" xlink:href="10.11646/zootaxa.4254.5.3">https://doi.org/10.11646/zootaxa.4254.5.3</ext-link></mixed-citation></ref></ref-list></tp:taxon-treatment>
