# Supplementary material for: New discoveries of the family Epicopeiidae from China, with description of a new species (Lepidoptera, Epicopeiidae)
Source: Zookeys. 2019 Feb 4;(822):33–51. doi: 10.3897/zookeys.822.32341 (PMC6370753; doi:10.3897/zookeys.822.32341)
Supplement: XML Treatment for Burmeia [file zookeys.822.32341-treatment3.xml]

<!DOCTYPE tp:taxon-treatment
  PUBLIC "-//TaxonX//DTD Taxonomic Treatment Publishing DTD v0 20100105//EN" "tax-treatment-NSO.dtd">
<tp:taxon-treatment xmlns:tp="http://www.plazi.org/taxpub"><tp:treatment-meta><kwd-group><label>Taxon classification</label><kwd><named-content xmlns:xlink="http://www.w3.org/1999/xlink" content-type="kingdom">Animalia</named-content></kwd><kwd><named-content xmlns:xlink="http://www.w3.org/1999/xlink" content-type="order">Lepidoptera</named-content></kwd><kwd><named-content xmlns:xlink="http://www.w3.org/1999/xlink" content-type="family">Epicopeiidae</named-content></kwd></kwd-group><mixed-citation publication-type="journal"><person-group><name><surname>Huang</surname><given-names>Si-Yao</given-names></name><name><surname>Wang</surname><given-names>Min</given-names></name><name><surname>Da</surname><given-names>Wa</given-names></name><name><surname>Fan</surname><given-names>Xiao-Ling</given-names></name></person-group><article-title>New discoveries of the family <tp:taxon-name><tp:taxon-name-part taxon-name-part-type="family">Epicopeiidae</tp:taxon-name-part></tp:taxon-name> from China, with description of a new species (<tp:taxon-name><tp:taxon-name-part taxon-name-part-type="order">Lepidoptera</tp:taxon-name-part></tp:taxon-name>, <tp:taxon-name><tp:taxon-name-part taxon-name-part-type="family">Epicopeiidae</tp:taxon-name-part></tp:taxon-name>)</article-title><source>Zookeys</source><day>4</day><month>2</month><year>2019</year><volume>2019</volume><issue>822</issue><fpage>33</fpage><lpage>51</lpage><pub-id pub-id-type="doi">10.3897/zookeys.822.32341</pub-id></mixed-citation></tp:treatment-meta><tp:nomenclature><tp:taxon-name>
            <tp:taxon-name-part taxon-name-part-type="genus" reg="Burmeia">Burmeia</tp:taxon-name-part>
          </tp:taxon-name><tp:taxon-authority>Minet, 2003</tp:taxon-authority><tp:nomenclature-citation-list><tp:nomenclature-citation><tp:taxon-name>
                <tp:taxon-name-part taxon-name-part-type="genus" reg="Burmeia">Burmeia</tp:taxon-name-part>
              </tp:taxon-name><comment>Minet, 2003: 470, type species: <tp:taxon-name><tp:taxon-name-part taxon-name-part-type="genus" reg="Burmeia">Burmeia</tp:taxon-name-part><tp:taxon-name-part taxon-name-part-type="species" reg="leesi">leesi</tp:taxon-name-part></tp:taxon-name> Minet, 2003.</comment></tp:nomenclature-citation></tp:nomenclature-citation-list></tp:nomenclature><tp:treatment-sec sec-type="diagnosis" id="SECID0EEJAE"><title>Diagnosis.</title><p>The genus <italic><tp:taxon-name><tp:taxon-name-part taxon-name-part-type="genus" reg="Burmeia">Burmeia</tp:taxon-name-part></tp:taxon-name></italic> is a monotypic genus characterized by the following characters: antennal flagellum of male without scale, hindwing termen obviously angulate between vein M<sub>2</sub> and vein M<sub>3</sub> and in male genitalia tegumen and vinculum synscleritous. The female genitalia of <italic><tp:taxon-name><tp:taxon-name-part taxon-name-part-type="genus" reg="Burmeia">Burmeia</tp:taxon-name-part></tp:taxon-name></italic> are also diagnostic and they differ from the ground plan of that of <italic><tp:taxon-name><tp:taxon-name-part taxon-name-part-type="genus" reg="Psychostrophia">Psychostrophia</tp:taxon-name-part></tp:taxon-name></italic> in following aspects (female genitalia of other species in the genus <italic><tp:taxon-name><tp:taxon-name-part taxon-name-part-type="genus" reg="Psychostrophia">Psychostrophia</tp:taxon-name-part></tp:taxon-name></italic> have been figured by <xref ref-type="bibr" rid="B13">Zhu et al. 2004</xref>): antrum membranous, while sclerotized in <italic><tp:taxon-name><tp:taxon-name-part taxon-name-part-type="genus" reg="Psychostrophia">Psychostrophia</tp:taxon-name-part></tp:taxon-name></italic>; ductus bursae sclerotized, while membranous in <italic><tp:taxon-name><tp:taxon-name-part taxon-name-part-type="genus" reg="Psychostrophia">Psychostrophia</tp:taxon-name-part></tp:taxon-name></italic>; corpus bursae nearly the same size of the 8<sup>th</sup> abdominal segment, while much larger in <italic><tp:taxon-name><tp:taxon-name-part taxon-name-part-type="genus" reg="Psychostrophia">Psychostrophia</tp:taxon-name-part></tp:taxon-name></italic>; corpus bursae with an appendix bursae of similar size, while without an appendix bursae in <italic><tp:taxon-name><tp:taxon-name-part taxon-name-part-type="genus" reg="Psychostrophia">Psychostrophia</tp:taxon-name-part></tp:taxon-name></italic>. Regarding the characters of female genitalia given above, <italic><tp:taxon-name><tp:taxon-name-part taxon-name-part-type="genus" reg="Burmeia">Burmeia</tp:taxon-name-part></tp:taxon-name></italic> is definitely a distinct genus from <italic><tp:taxon-name><tp:taxon-name-part taxon-name-part-type="genus" reg="Psychostrophia">Psychostrophia</tp:taxon-name-part></tp:taxon-name></italic>.</p></tp:treatment-sec><ref-list><ref id="B13"><mixed-citation xmlns:xlink="http://www.w3.org/1999/xlink" xlink:type="simple"><person-group><name name-style="western"><surname>Zhu</surname><given-names>HF</given-names></name><name name-style="western"><surname>Wang</surname><given-names>LY</given-names></name><name name-style="western"><surname>Han</surname><given-names>HX</given-names></name></person-group> (<year>2004</year>) <source><tp:taxon-name><tp:taxon-name-part taxon-name-part-type="order">Lepidoptera</tp:taxon-name-part></tp:taxon-name>. <tp:taxon-name><tp:taxon-name-part taxon-name-part-type="family">Hepialidae</tp:taxon-name-part></tp:taxon-name>. <tp:taxon-name><tp:taxon-name-part taxon-name-part-type="family">Epiplemidae</tp:taxon-name-part></tp:taxon-name>.Fauna Sinica (<tp:taxon-name><tp:taxon-name-part taxon-name-part-type="class">Insecta</tp:taxon-name-part></tp:taxon-name>), vol 38.</source><publisher-name>Science Press</publisher-name>, <publisher-loc>Beijing</publisher-loc>, <size units="page">291 pp</size>.</mixed-citation></ref></ref-list></tp:taxon-treatment>
