# Supplementary material for: New discoveries of the family Epicopeiidae from China, with description of a new species (Lepidoptera, Epicopeiidae)
Source: Zookeys. 2019 Feb 4;(822):33–51. doi: 10.3897/zookeys.822.32341 (PMC6370753; doi:10.3897/zookeys.822.32341)
Supplement: XML Treatment for Burmeia leesi [file zookeys.822.32341-treatment4.xml]

<!DOCTYPE tp:taxon-treatment
  PUBLIC "-//TaxonX//DTD Taxonomic Treatment Publishing DTD v0 20100105//EN" "tax-treatment-NSO.dtd">
<tp:taxon-treatment xmlns:tp="http://www.plazi.org/taxpub"><tp:treatment-meta><kwd-group><label>Taxon classification</label><kwd><named-content xmlns:xlink="http://www.w3.org/1999/xlink" content-type="kingdom">Animalia</named-content></kwd><kwd><named-content xmlns:xlink="http://www.w3.org/1999/xlink" content-type="order">Lepidoptera</named-content></kwd><kwd><named-content xmlns:xlink="http://www.w3.org/1999/xlink" content-type="family">Epicopeiidae</named-content></kwd></kwd-group><mixed-citation publication-type="journal"><person-group><name><surname>Huang</surname><given-names>Si-Yao</given-names></name><name><surname>Wang</surname><given-names>Min</given-names></name><name><surname>Da</surname><given-names>Wa</given-names></name><name><surname>Fan</surname><given-names>Xiao-Ling</given-names></name></person-group><article-title>New discoveries of the family <tp:taxon-name><tp:taxon-name-part taxon-name-part-type="family">Epicopeiidae</tp:taxon-name-part></tp:taxon-name> from China, with description of a new species (<tp:taxon-name><tp:taxon-name-part taxon-name-part-type="order">Lepidoptera</tp:taxon-name-part></tp:taxon-name>, <tp:taxon-name><tp:taxon-name-part taxon-name-part-type="family">Epicopeiidae</tp:taxon-name-part></tp:taxon-name>)</article-title><source>Zookeys</source><day>4</day><month>2</month><year>2019</year><volume>2019</volume><issue>822</issue><fpage>33</fpage><lpage>51</lpage><pub-id pub-id-type="doi">10.3897/zookeys.822.32341</pub-id></mixed-citation></tp:treatment-meta><tp:nomenclature><tp:taxon-name>
            <tp:taxon-name-part taxon-name-part-type="genus" reg="Burmeia">Burmeia</tp:taxon-name-part>
            <tp:taxon-name-part taxon-name-part-type="species" reg="leesi">leesi</tp:taxon-name-part>
          </tp:taxon-name><tp:taxon-authority>Minet, 2003</tp:taxon-authority><xref ref-type="fig" rid="F5">Figs 10–11</xref><xref ref-type="fig" rid="F6">, 12–15</xref><xref ref-type="fig" rid="F7">, 16, 17</xref><xref ref-type="fig" rid="F8">, 18, 19</xref><xref ref-type="fig" rid="F9">, 20–24</xref><!--PageBreak --><tp:nomenclature-citation-list><tp:nomenclature-citation><tp:taxon-name>
                <tp:taxon-name-part taxon-name-part-type="genus" reg="Burmeia">Burmeia</tp:taxon-name-part>
                <tp:taxon-name-part taxon-name-part-type="species" reg="leesi">leesi</tp:taxon-name-part>
              </tp:taxon-name><comment>Minet, 2003: 473, fig. 2, 8, 10, 18–23.</comment></tp:nomenclature-citation><tp:nomenclature-citation><tp:taxon-name>
                <tp:taxon-name-part taxon-name-part-type="genus" reg="Psychostrophia">Psychostrophia</tp:taxon-name-part>
                <tp:taxon-name-part taxon-name-part-type="species" reg="nymphidiaria">nymphidiaria</tp:taxon-name-part>
              </tp:taxon-name><comment>: <xref ref-type="bibr" rid="B13">Zhu et al. 2004</xref>: 222, fig. 154, pl. VI, fig. 1 [misidentification].</comment></tp:nomenclature-citation></tp:nomenclature-citation-list></tp:nomenclature><tp:treatment-sec sec-type="material" id="SECID0EHOAE"><title>Material examined.</title><p>28 males, 1 female, altitude 2700 m, 18–21.VII.2017, 62K, Motuo County, Linzhi Division, Xizang Autonomous Region, leg. Si-yao Huang &amp; Shu-qin Ji; 1 male, altitude 2500 m, 15.VII.2018, Yaojiaping, Lushui County, Nujiang Lisu Autonomous Prefecture, Yunnan Province, leg. Si-yao Huang; 1 male, altitude 3000 m, 16.VII.2016, Yulong Naxi Autonomous County, Lijiang City, Yunnan Province, leg. Si-yao Huang.</p><!--PageBreak --></tp:treatment-sec><tp:treatment-sec sec-type="diagnosis" id="SECID0ENOAE"><title>Diagnosis.</title><p><italic><tp:taxon-name><tp:taxon-name-part taxon-name-part-type="genus" reg="Burmeia">Burmeia</tp:taxon-name-part><tp:taxon-name-part taxon-name-part-type="species" reg="leesi">leesi</tp:taxon-name-part></tp:taxon-name></italic> Minet is unique among the <tp:taxon-name><tp:taxon-name-part taxon-name-part-type="family">Epicopeiidae</tp:taxon-name-part></tp:taxon-name> by the morphological characters mentioned above in the generic diagnosis. The female genitalia are recorded here for the first time and the description is given below. The male genitalia (Figs <xref ref-type="fig" rid="F6">12–15</xref>) have already been described precisely by <xref ref-type="bibr" rid="B6">Minet (2003)</xref>.</p><fig id="F5" position="float" orientation="portrait"><label>Figures 10, 11.</label><caption><p><italic><tp:taxon-name><tp:taxon-name-part taxon-name-part-type="genus" reg="Burmeia">Burmeia</tp:taxon-name-part><tp:taxon-name-part taxon-name-part-type="species" reg="leesi">leesi</tp:taxon-name-part></tp:taxon-name></italic> adult: <bold>10</bold> male, Xizang <bold>11</bold> female, Xizang. Scale bar: 1 cm.</p></caption><graphic xmlns:xlink="http://www.w3.org/1999/xlink" xlink:href="zookeys-822-033-g005.jpg" position="float" orientation="portrait" xlink:type="simple" id="oo_261377.jpg"/></fig><fig id="F6" position="float" orientation="portrait"><label>Figures 12–15.</label><caption><p>Male genitalia of <italic><tp:taxon-name><tp:taxon-name-part taxon-name-part-type="genus" reg="Burmeia">Burmeia</tp:taxon-name-part><tp:taxon-name-part taxon-name-part-type="species" reg="leesi">leesi</tp:taxon-name-part></tp:taxon-name></italic>: <bold>12</bold> genitalia capsule lateral view <bold>13</bold> genitalia capsule ventral view <bold>14</bold> aedeagus lateral view <bold>15</bold> aedeagus dorsal view. Scale bar: 1 mm.</p></caption><graphic xmlns:xlink="http://www.w3.org/1999/xlink" xlink:href="zookeys-822-033-g006.jpg" position="float" orientation="portrait" xlink:type="simple" id="oo_261378.jpg"/></fig><p><bold>Female genitalia</bold> (Figs <xref ref-type="fig" rid="F7">16</xref>, <xref ref-type="fig" rid="F7">17</xref>). Papillae anales slightly sclerotized, rectangular in lateral view, with rounded tip. Apophyses posteriores and anteriores slender; the former nearly twice the length of the latter. Antrum membranous and slender. Ostium bursae narrower than antrum. Ductus seminalis short, arising from ductus bursae just below the ostium bursae. Lamella antevaginalis rectangular in lateral view and blunt arrow-shaped in ventral view, strongly sclerotized. Lamella postvaginalis sclerotized and somewhat rectangular in lateral view. Ductus bursae sclerotized, long and broad. Corpus bursae oval, with a strongly sclerotized broad U-shaped signum. Appendix bursae oval and membranous, nearly the same size as corpus bursae.</p><fig id="F7" position="float" orientation="portrait"><label>Figures 16, 17.</label><caption><p>Female genitalia of <italic><tp:taxon-name><tp:taxon-name-part taxon-name-part-type="genus" reg="Burmeia">Burmeia</tp:taxon-name-part><tp:taxon-name-part taxon-name-part-type="species" reg="leesi">leesi</tp:taxon-name-part></tp:taxon-name></italic>: <bold>16</bold> lateral view <bold>17</bold> ventral view. Scale bar: 1 mm.</p></caption><graphic xmlns:xlink="http://www.w3.org/1999/xlink" xlink:href="zookeys-822-033-g007.jpg" position="float" orientation="portrait" xlink:type="simple" id="oo_261379.jpg"/></fig></tp:treatment-sec><tp:treatment-sec sec-type="remarks" id="SECID0ETSAE"><title>Remarks.</title><p>The female genitalia are illustrated here for the first time. This little known species has not been recorded elsewhere after Minet described it in 2003 from northeastern Myanmar.</p></tp:treatment-sec><tp:treatment-sec sec-type="biology" id="SECID0EYSAE"><title>Biology.</title><p>The flying period of this species in China is from early July to late July. Adults are usually found flying slowly above bushes and trees at edge of evergreen broad-leaved forest (Fig. <xref ref-type="fig" rid="F8">18</xref>) or conifer-broadleaf forest (Fig. <xref ref-type="fig" rid="F8">19</xref>) in altitude ranging from 2500 m to 3000 m along river or stream. They can fly in both cloudy days and sunny days. Males can be found sucking nutrients on human feces, damp ground, and wet stone (Figs <xref ref-type="fig" rid="F9">20–22</xref>). In 62K, Motuo County, this species was occasionally attracted to light trap in night (Fig. <xref ref-type="fig" rid="F9">23</xref>). Sometimes males can gather on damp ground (Fig. <xref ref-type="fig" rid="F9">24</xref>). In Yaojiaping, Western Yunnan, this species was found flying together with <italic><tp:taxon-name><tp:taxon-name-part taxon-name-part-type="genus" reg="Psychostrophia">Psychostrophia</tp:taxon-name-part><tp:taxon-name-part taxon-name-part-type="species" reg="nymphidiaria">nymphidiaria</tp:taxon-name-part></tp:taxon-name></italic> (Oberthür, 1893).</p><fig id="F8" position="float" orientation="portrait"><label>Figures 18, 19.</label><caption><p>Habitats of <italic><tp:taxon-name><tp:taxon-name-part taxon-name-part-type="genus" reg="Burmeia">Burmeia</tp:taxon-name-part><tp:taxon-name-part taxon-name-part-type="species" reg="leesi">leesi</tp:taxon-name-part></tp:taxon-name></italic>: <bold>18</bold> Yaojiaping, Lushui County <bold>19</bold> 62K, Motuo County.</p></caption><graphic xmlns:xlink="http://www.w3.org/1999/xlink" xlink:href="zookeys-822-033-g008.jpg" position="float" orientation="portrait" xlink:type="simple" id="oo_261380.jpg"/></fig><fig id="F9" position="float" orientation="portrait"><label>Figures 20–24.</label><caption><p><italic><tp:taxon-name><tp:taxon-name-part taxon-name-part-type="genus" reg="Burmeia">Burmeia</tp:taxon-name-part></tp:taxon-name></italic> living adult: <bold>20</bold> sucking on human feces <bold>21</bold> sucking on damp ground <bold>22</bold> sucking on wet stone <bold>23</bold> attracted to light trap <bold>24</bold> gathering and sucking on damp ground. Photographs taken in 62K, Motuo County.</p></caption><graphic xmlns:xlink="http://www.w3.org/1999/xlink" xlink:href="zookeys-822-033-g009.jpg" position="float" orientation="portrait" xlink:type="simple" id="oo_261381.jpg"/></fig></tp:treatment-sec><tp:treatment-sec sec-type="distribution" id="SECID0EZVAE"><title>Distribution.</title><p>China* (Yunnan, Xizang), Myanmar (Htawgaw)</p><!--PageBreak --><!--PageBreak --><!--PageBreak --><!--PageBreak --></tp:treatment-sec><ref-list><ref id="B13"><mixed-citation xmlns:xlink="http://www.w3.org/1999/xlink" xlink:type="simple"><person-group><name name-style="western"><surname>Zhu</surname><given-names>HF</given-names></name><name name-style="western"><surname>Wang</surname><given-names>LY</given-names></name><name name-style="western"><surname>Han</surname><given-names>HX</given-names></name></person-group> (<year>2004</year>) <source><tp:taxon-name><tp:taxon-name-part taxon-name-part-type="order">Lepidoptera</tp:taxon-name-part></tp:taxon-name>. <tp:taxon-name><tp:taxon-name-part taxon-name-part-type="family">Hepialidae</tp:taxon-name-part></tp:taxon-name>. <tp:taxon-name><tp:taxon-name-part taxon-name-part-type="family">Epiplemidae</tp:taxon-name-part></tp:taxon-name>.Fauna Sinica (<tp:taxon-name><tp:taxon-name-part taxon-name-part-type="class">Insecta</tp:taxon-name-part></tp:taxon-name>), vol 38.</source><publisher-name>Science Press</publisher-name>, <publisher-loc>Beijing</publisher-loc>, <size units="page">291 pp</size>.</mixed-citation></ref><ref id="B6"><mixed-citation xmlns:xlink="http://www.w3.org/1999/xlink" xlink:type="simple"><person-group><name name-style="western"><surname>Minet</surname><given-names>J</given-names></name></person-group> (<year>2003</year>) <article-title>The <tp:taxon-name><tp:taxon-name-part taxon-name-part-type="family">Epicopeiidae</tp:taxon-name-part></tp:taxon-name>: phylogeny and a redefinition, with description of new taxa (<tp:taxon-name><tp:taxon-name-part taxon-name-part-type="order">Lepidoptera</tp:taxon-name-part></tp:taxon-name>: <tp:taxon-name><tp:taxon-name-part taxon-name-part-type="superfamily">Drepanoidea</tp:taxon-name-part></tp:taxon-name>).</article-title><source>Annales de la Société entomologique de France (NS)</source><volume>38</volume>(<issue>4</issue>): <fpage>463</fpage>–<lpage>487</lpage>.</mixed-citation></ref></ref-list></tp:taxon-treatment>
