# Supplementary material for: New discoveries of the family Epicopeiidae from China, with description of a new species (Lepidoptera, Epicopeiidae)
Source: Zookeys. 2019 Feb 4;(822):33–51. doi: 10.3897/zookeys.822.32341 (PMC6370753; doi:10.3897/zookeys.822.32341)
Supplement: XML Treatment for Psychostrophia endoi [file zookeys.822.32341-treatment6.xml]

<!DOCTYPE tp:taxon-treatment
  PUBLIC "-//TaxonX//DTD Taxonomic Treatment Publishing DTD v0 20100105//EN" "tax-treatment-NSO.dtd">
<tp:taxon-treatment xmlns:tp="http://www.plazi.org/taxpub"><tp:treatment-meta><kwd-group><label>Taxon classification</label><kwd><named-content xmlns:xlink="http://www.w3.org/1999/xlink" content-type="kingdom">Animalia</named-content></kwd><kwd><named-content xmlns:xlink="http://www.w3.org/1999/xlink" content-type="order">Lepidoptera</named-content></kwd><kwd><named-content xmlns:xlink="http://www.w3.org/1999/xlink" content-type="family">Epicopeiidae</named-content></kwd></kwd-group><mixed-citation publication-type="journal"><person-group><name><surname>Huang</surname><given-names>Si-Yao</given-names></name><name><surname>Wang</surname><given-names>Min</given-names></name><name><surname>Da</surname><given-names>Wa</given-names></name><name><surname>Fan</surname><given-names>Xiao-Ling</given-names></name></person-group><article-title>New discoveries of the family <tp:taxon-name><tp:taxon-name-part taxon-name-part-type="family">Epicopeiidae</tp:taxon-name-part></tp:taxon-name> from China, with description of a new species (<tp:taxon-name><tp:taxon-name-part taxon-name-part-type="order">Lepidoptera</tp:taxon-name-part></tp:taxon-name>, <tp:taxon-name><tp:taxon-name-part taxon-name-part-type="family">Epicopeiidae</tp:taxon-name-part></tp:taxon-name>)</article-title><source>Zookeys</source><day>4</day><month>2</month><year>2019</year><volume>2019</volume><issue>822</issue><fpage>33</fpage><lpage>51</lpage><pub-id pub-id-type="doi">10.3897/zookeys.822.32341</pub-id></mixed-citation></tp:treatment-meta><tp:nomenclature><tp:taxon-name>
            <tp:taxon-name-part taxon-name-part-type="genus" reg="Psychostrophia">Psychostrophia</tp:taxon-name-part>
            <tp:taxon-name-part taxon-name-part-type="species" reg="endoi">endoi</tp:taxon-name-part>
          </tp:taxon-name><tp:taxon-authority>Inoue, 1992</tp:taxon-authority><xref ref-type="fig" rid="F10">Figs 25–26</xref><xref ref-type="fig" rid="F11">, 27, 28</xref><xref ref-type="fig" rid="F12">, 29</xref><tp:nomenclature-citation-list><tp:nomenclature-citation><tp:taxon-name>
                <tp:taxon-name-part taxon-name-part-type="genus" reg="Psychostrophia">Psychostrophia</tp:taxon-name-part>
                <tp:taxon-name-part taxon-name-part-type="species" reg="endoi">endoi</tp:taxon-name-part>
              </tp:taxon-name><comment>Inoue, 1992: 149, figs 1, 2.</comment></tp:nomenclature-citation></tp:nomenclature-citation-list></tp:nomenclature><tp:treatment-sec sec-type="material" id="SECID0EUZAE"><title>Material examined.</title><p>1 female, 30.VII.2003, Jiuwanshan Natural Reserve, Rongshui Miao Autonomous County, Liuzhou, Guangxi Zhuang Autonomous Region, leg. Min Wang; 1 female, 9.VI.2014, Deqin County, Diqing Tibetan Autonomous Prefecture, Yunnan Province, leg. Jia-qi Wang.</p></tp:treatment-sec><tp:treatment-sec sec-type="diagnosis" id="SECID0EZZAE"><title>Diagnosis.</title><p><italic><tp:taxon-name><tp:taxon-name-part taxon-name-part-type="genus" reg="Psychostrophia">Psychostrophia</tp:taxon-name-part><tp:taxon-name-part taxon-name-part-type="species" reg="endoi">endoi</tp:taxon-name-part></tp:taxon-name></italic> is closely related to <italic><tp:taxon-name><tp:taxon-name-part taxon-name-part-type="genus" reg="Psychostrophia">P.</tp:taxon-name-part><tp:taxon-name-part taxon-name-part-type="species" reg="picaria">picaria</tp:taxon-name-part></tp:taxon-name></italic> Leech, 1897 from central and western China in external features, but it can be distinguished from it by the following combination of characters: on forewing upper side the postmedian band forming two obviously connected teeth in cell M<sub>3</sub> and CuA<sub>1</sub>, pointing to termen in both sexes; the submarginal spots absent in male and the submarginal band below the subapical spot weak and represented by separated minute white dots in female; on hindwing upper side the postmedian band is obsolete and represented by white dots in male and the postmedian band ill-developed and represents by separated white dots in female; in male the genitalia valva more protruding at apex; in female genitalia the lamella antevaginalis is trapezoid in ventral view.</p></tp:treatment-sec><tp:treatment-sec sec-type="description" id="SECID0E21AE"><title>Description.</title><p>Length of forewing 21–22 mm, female differs from male in larger size and having submarginal series on both wings better developed. Head black; antenna filiform, black; forewing ground color black, cilia black from apex to vein R<sub>5</sub>, white from R<sub>5</sub> to median portion of cell M<sub>1</sub> and becoming black again from median portion of cell M<sub>1</sub> to tornus; postmedian band white, extending from middle of the cell M<sub>1</sub> to dorsum, with its inner edge wavy and outer edge forming two prominent connected tooth in cell M<sub>3</sub> and CuA<sub>1</sub>; subapical spot white and well-developed, oval shape; submarginal band consisted of four or five separated white dots situated from cell M<sub>1</sub> to cell CuA<sub>2</sub>; hindwing ground color black, cilia black from apex to vein M<sub>1</sub>, white from M<sub>1</sub> to median portion of cell M<sub>2</sub> and becoming black again from median portion of cell M<sub>2</sub> to tornus; median band white and broad, becoming wider towards costa; postmedian fascia consisted of separated white dots of different size running from apex to tornus.</p><p><bold>Female genitalia</bold> (Figs <xref ref-type="fig" rid="F11">27</xref>, <xref ref-type="fig" rid="F11">28</xref>). Papillae anales slightly sclerotized, elliptical in lateral view, with tip rounded. Apophyses posteriores and anteriores slender; and the latter are slightly shorter than the former. Antrum well-developed and forming a strongly sclerotized chamber. Ostium bursae nearly the same width as antrum. Lamella antevaginalis strongly sclerotized, rectangular in lateral view and trapezoid in ventral view, with edge shallowly concave in the middle. Lamella postvaginalis slightly sclerotized and poorly developed, horn-shaped in lateral view. Ductus bursae membranous, long and curved medially, its anterior part near the corpus bursae slightly sclerotized and pigmented. Corpus bursae membranous, large and oval shape, scobinated with numer<!--PageBreak --><!--PageBreak -->ous small spines; its dorsal ridge near ductus bursae sclerotized and pigmented; next to the sclerotized ridge a sclerotized signum presents, consisting of larger spines.</p></tp:treatment-sec><tp:treatment-sec sec-type="remarks" id="SECID0EK3AE"><title>Remarks.</title><p>The female of <italic><tp:taxon-name><tp:taxon-name-part taxon-name-part-type="genus" reg="Psychostrophia">P.</tp:taxon-name-part><tp:taxon-name-part taxon-name-part-type="species" reg="endoi">endoi</tp:taxon-name-part></tp:taxon-name></italic> (Figs <xref ref-type="fig" rid="F10">25</xref>, <xref ref-type="fig" rid="F10">26</xref>) is recorded here for the first time. This little known species has not been recorded elsewhere after Inoue described it in 1992 from northern Laos. The differences in the sizes of the submarginal series between females and males (<xref ref-type="bibr" rid="B2">Inoue 1992</xref>: fig. 1), due to sexual difference, is rather common.</p><fig id="F10" position="float" orientation="portrait"><label>Figures 25, 26.</label><caption><p><italic><tp:taxon-name><tp:taxon-name-part taxon-name-part-type="genus" reg="Psychostrophia">Psychostrophia</tp:taxon-name-part><tp:taxon-name-part taxon-name-part-type="species" reg="endoi">endoi</tp:taxon-name-part></tp:taxon-name></italic> female, adult: <bold>25</bold> Yunnan <bold>26</bold> Guangxi. Scale bar: 1 cm.</p></caption><graphic xmlns:xlink="http://www.w3.org/1999/xlink" xlink:href="zookeys-822-033-g010.jpg" position="float" orientation="portrait" xlink:type="simple" id="oo_261382.jpg"/></fig><fig id="F11" position="float" orientation="portrait"><label>Figures 27, 28.</label><caption><p>Female genitalia of <italic><tp:taxon-name><tp:taxon-name-part taxon-name-part-type="genus" reg="Psychostrophia">Psychostrophia</tp:taxon-name-part><tp:taxon-name-part taxon-name-part-type="species" reg="endoi">endoi</tp:taxon-name-part></tp:taxon-name></italic>: <bold>26</bold> lateral view <bold>27</bold> ventral view. Scale bar: 1 mm.</p></caption><graphic xmlns:xlink="http://www.w3.org/1999/xlink" xlink:href="zookeys-822-033-g011.jpg" position="float" orientation="portrait" xlink:type="simple" id="oo_261383.jpg"/></fig></tp:treatment-sec><tp:treatment-sec sec-type="biology" id="SECID0EB6AE"><title>Biology.</title><p>The flying period of this species is from early June to late July. The male (Fig. <xref ref-type="fig" rid="F12">29</xref>) of this species could be found sucking nutrient on wet ground on road of farmlands near evergreen broad-leaved forest (Fig. <xref ref-type="fig" rid="F13">30</xref>).</p><fig id="F12" position="float" orientation="portrait"><label>Figure 29.</label><caption><p><italic><tp:taxon-name><tp:taxon-name-part taxon-name-part-type="genus" reg="Psychostrophia">Psychostrophia</tp:taxon-name-part><tp:taxon-name-part taxon-name-part-type="species" reg="endoi">endoi</tp:taxon-name-part></tp:taxon-name></italic> living male adult, Leishan County, Guizhou Province. Photograph by Gui-qiang Huang.</p></caption><graphic xmlns:xlink="http://www.w3.org/1999/xlink" xlink:href="zookeys-822-033-g012.jpg" position="float" orientation="portrait" xlink:type="simple" id="oo_261384.jpg"/></fig><fig id="F13" position="float" orientation="portrait"><label>Figure 30.</label><caption><p>Habitat of <italic><tp:taxon-name><tp:taxon-name-part taxon-name-part-type="genus" reg="Psychostrophia">Psychostrophia</tp:taxon-name-part><tp:taxon-name-part taxon-name-part-type="species" reg="endoi">endoi</tp:taxon-name-part></tp:taxon-name></italic> in Leishan County, Guizhou Province. Photograph by Gui-qiang Huang.</p></caption><graphic xmlns:xlink="http://www.w3.org/1999/xlink" xlink:href="zookeys-822-033-g013.jpg" position="float" orientation="portrait" xlink:type="simple" id="oo_261385.jpg"/></fig></tp:treatment-sec><tp:treatment-sec sec-type="distribution" id="SECID0ECBAG"><title>Distribution.</title><p>China*(Yunnan, Guizhou, Guangxi), Laos (Sam Neua).</p></tp:treatment-sec><ref-list><ref id="B2"><mixed-citation xmlns:xlink="http://www.w3.org/1999/xlink" xlink:type="simple"><person-group><name name-style="western"><surname>Inoue</surname><given-names>H</given-names></name></person-group> (<year>1992</year>) <article-title>A new species of <italic><tp:taxon-name><tp:taxon-name-part taxon-name-part-type="genus">Psychostrophia</tp:taxon-name-part></tp:taxon-name></italic> Butler from Laos (<tp:taxon-name><tp:taxon-name-part taxon-name-part-type="family">Epiplemidae</tp:taxon-name-part></tp:taxon-name>).</article-title><source>Tyo to Ga</source><volume>43</volume>(<issue>2</issue>): <fpage>149</fpage>–<lpage>150</lpage>.</mixed-citation></ref></ref-list></tp:taxon-treatment>
