# Supplementary material for: New discoveries of the family Epicopeiidae from China, with description of a new species (Lepidoptera, Epicopeiidae)
Source: Zookeys. 2019 Feb 4;(822):33–51. doi: 10.3897/zookeys.822.32341 (PMC6370753; doi:10.3897/zookeys.822.32341)
Supplement: XML Treatment for Deuveia banghaasi [file zookeys.822.32341-treatment8.xml]

<!DOCTYPE tp:taxon-treatment
  PUBLIC "-//TaxonX//DTD Taxonomic Treatment Publishing DTD v0 20100105//EN" "tax-treatment-NSO.dtd">
<tp:taxon-treatment xmlns:tp="http://www.plazi.org/taxpub"><tp:treatment-meta><kwd-group><label>Taxon classification</label><kwd><named-content xmlns:xlink="http://www.w3.org/1999/xlink" content-type="kingdom">Animalia</named-content></kwd><kwd><named-content xmlns:xlink="http://www.w3.org/1999/xlink" content-type="order">Lepidoptera</named-content></kwd><kwd><named-content xmlns:xlink="http://www.w3.org/1999/xlink" content-type="family">Epicopeiidae</named-content></kwd></kwd-group><mixed-citation publication-type="journal"><person-group><name><surname>Huang</surname><given-names>Si-Yao</given-names></name><name><surname>Wang</surname><given-names>Min</given-names></name><name><surname>Da</surname><given-names>Wa</given-names></name><name><surname>Fan</surname><given-names>Xiao-Ling</given-names></name></person-group><article-title>New discoveries of the family <tp:taxon-name><tp:taxon-name-part taxon-name-part-type="family">Epicopeiidae</tp:taxon-name-part></tp:taxon-name> from China, with description of a new species (<tp:taxon-name><tp:taxon-name-part taxon-name-part-type="order">Lepidoptera</tp:taxon-name-part></tp:taxon-name>, <tp:taxon-name><tp:taxon-name-part taxon-name-part-type="family">Epicopeiidae</tp:taxon-name-part></tp:taxon-name>)</article-title><source>Zookeys</source><day>4</day><month>2</month><year>2019</year><volume>2019</volume><issue>822</issue><fpage>33</fpage><lpage>51</lpage><pub-id pub-id-type="doi">10.3897/zookeys.822.32341</pub-id></mixed-citation></tp:treatment-meta><tp:nomenclature><tp:taxon-name>
            <tp:taxon-name-part taxon-name-part-type="genus" reg="Deuveia">Deuveia</tp:taxon-name-part>
            <tp:taxon-name-part taxon-name-part-type="species" reg="banghaasi">banghaasi</tp:taxon-name-part>
          </tp:taxon-name><tp:taxon-authority>(Hering, 1932)</tp:taxon-authority><xref ref-type="fig" rid="F14">Figs 31–32</xref><xref ref-type="fig" rid="F15">, 33, 34</xref><xref ref-type="fig" rid="F16">, 35–36</xref><!--PageBreak --><tp:nomenclature-citation-list><tp:nomenclature-citation><tp:taxon-name>
                <tp:taxon-name-part taxon-name-part-type="genus" reg="Amana">Amana</tp:taxon-name-part>
                <tp:taxon-name-part taxon-name-part-type="species" reg="banghaasi">banghaasi</tp:taxon-name-part>
              </tp:taxon-name><comment>Hering, 1932: 28.</comment></tp:nomenclature-citation><tp:nomenclature-citation><tp:taxon-name>
                <tp:taxon-name-part taxon-name-part-type="genus" reg="Deuveia">Deuveia</tp:taxon-name-part>
                <tp:taxon-name-part taxon-name-part-type="species" reg="banghaasi">banghaasi</tp:taxon-name-part>
              </tp:taxon-name><comment>(Hering): <xref ref-type="bibr" rid="B6">Minet 2003</xref>: 467, figs 1, 7, 9, 12–17.</comment></tp:nomenclature-citation></tp:nomenclature-citation-list></tp:nomenclature><tp:treatment-sec sec-type="material" id="SECID0EHFAG"><title>Material examined.</title><p>1 female, altitude 1500–1800 m, 5.VI.2018, Yueheping, Ningshan County, Ankang City, Shaanxi Province, leg. Li-ping Zhou; 1 male, 1400–1600 m, 6.VI.2018, Liuba County, Hanzhong City, Shaanxi Province, leg. Li-ping Zhou; 1 male, altitude 2700 m, 17.VI.2016, Li County, Aba Tibetan and Qiang Autonomous Prefecture, Sichuan Province, leg. Hao Huang; 5 males, 22–24.VI.2017, altitude 2600 m, Pingwu County, Mianyang City, Sichuan Province, leg. Shu-qin Ji; 3 males, altitude 2600 m, 21.VII.2015, Lazikou, Diebu County, Gannan Tibetan Autonomous Prefecture, Gansu Province, leg. Si-yao Huang.</p></tp:treatment-sec><tp:treatment-sec sec-type="diagnosis" id="SECID0EMFAG"><title>Diagnosis.</title><p><italic><tp:taxon-name><tp:taxon-name-part taxon-name-part-type="genus" reg="Deuveia">Deuveia</tp:taxon-name-part><tp:taxon-name-part taxon-name-part-type="species" reg="banghaasi">banghaasi</tp:taxon-name-part></tp:taxon-name></italic> is unique among epicopeiid moths for forewing having three broad yellow stripes and hindwing with yellowish ground color and unmistakable black patterns. The female (Fig. <xref ref-type="fig" rid="F14">32</xref>) is recorded for the first time and a description is given below, the male (Fig. <xref ref-type="fig" rid="F14">31</xref>) has already been described precisely by <xref ref-type="bibr" rid="B6">Minet (2003)</xref>.</p><fig id="F14" position="float" orientation="portrait"><label>Figures 31, 32.</label><caption><p><italic><tp:taxon-name><tp:taxon-name-part taxon-name-part-type="genus" reg="Deuveia">Deuveia</tp:taxon-name-part><tp:taxon-name-part taxon-name-part-type="species" reg="banghaasi">banghaasi</tp:taxon-name-part></tp:taxon-name></italic> adult: <bold>31</bold> male, Shaanxi <bold>32</bold> female, Shaanxi. Scale bar: 1 cm.</p></caption><graphic xmlns:xlink="http://www.w3.org/1999/xlink" xlink:href="zookeys-822-033-g014.jpg" position="float" orientation="portrait" xlink:type="simple" id="oo_261386.jpg"/></fig></tp:treatment-sec><tp:treatment-sec sec-type="description" id="SECID0EJHAG"><title>Description.</title><p><bold>Female.</bold> Length of forewing 19 mm, female differs from male in having forewing termen more rounded, postmedian band on forewing upper side broader and longer, and hindwing discoidal cell with less black scale. Forewing ground color black, cilia blackish brown; upper side with three yellowish broad stripes, the basal one extending from <!--PageBreak --><!--PageBreak --><!--PageBreak -->wing base across the base of discoidal cell and ending at tornus; the median one extending from middle of the costa and ending at tornus; the postmedian one extending from costa near apex and ending at vein CuA<sub>1</sub>. Hindwing ground color orange yellow, cilia yellow from apex to vein CuA<sub>1</sub>, and black from vein CuA<sub>1</sub> to dorsum, patterns blackish. Median band extending from vein Sc+R<sub>1</sub> to distal end of discoidal cell, ending in a long stripe connected to wing base; postmedian band consisted of separated square spots extending from vein Sc+R<sub>1</sub> to dorsum, and ending in a long stripe connected to wing base. Marginal band consisted of separated rounded spots extending from apex to tornus.</p><p><bold>Female genitalia</bold> (Figs <xref ref-type="fig" rid="F15">33</xref>, <xref ref-type="fig" rid="F15">34</xref>). Papillae anales small, slightly sclerotized, rounded in lateral view. Apophyses posteriores moderately long, Apophyses anteriores short and broad, triangular in lateral view. Antrum broad, sclerotized. Ostium bursae narrower than antrum. Lamella antevaginalis strongly sclerotized, triangular in lateral view and broad shield-like in ventral view. Lamella postvaginalis strongly sclerotized, rounded in lateral view and rectangular in ventral view, its edge deeply concave in the middle and forming a V-shaped gap. Ductus bursae slightly sclerotized, short and stout. Corpus bursae membranous, large and oval in lateral view, with a sclerotized blade-like signum in the middle. Appendix bursae presents, globular in lateral view.</p><fig id="F15" position="float" orientation="portrait"><label>Figures 33, 34.</label><caption><p>Female genitalia of <italic><tp:taxon-name><tp:taxon-name-part taxon-name-part-type="genus" reg="Deuveia">Deuveia</tp:taxon-name-part><tp:taxon-name-part taxon-name-part-type="species" reg="banghaasi">banghaasi</tp:taxon-name-part></tp:taxon-name></italic>: <bold>33</bold> lateral view <bold>34</bold> ventral view. Scale bar: 1 mm.</p></caption><graphic xmlns:xlink="http://www.w3.org/1999/xlink" xlink:href="zookeys-822-033-g015.jpg" position="float" orientation="portrait" xlink:type="simple" id="oo_261387.jpg"/></fig></tp:treatment-sec><tp:treatment-sec sec-type="biology" id="SECID0EHJAG"><title>Biology.</title><p>This species is usually found at edge of evergreen broad-leaved forest (Fig. <xref ref-type="fig" rid="F16">35</xref>) and conifer-broadleaf forest (Fig. <xref ref-type="fig" rid="F16">36</xref>) in altitude ranging from 1500 m to 3000 m. The flying period is from early June to late July. Adults usually come out around middle of the day when sunshine is abundant and flying slowly.</p><fig id="F16" position="float" orientation="portrait"><label>Figures 35, 36.</label><caption><p>Habitats of <italic><tp:taxon-name><tp:taxon-name-part taxon-name-part-type="genus" reg="Deuveia">Deuveia</tp:taxon-name-part><tp:taxon-name-part taxon-name-part-type="species" reg="banghaasi">banghaasi</tp:taxon-name-part></tp:taxon-name></italic>: <bold>35</bold> Yueheping, Ningshan County, photograph by Di Lu <bold>36</bold> Lazikou, Diebu County.</p></caption><graphic xmlns:xlink="http://www.w3.org/1999/xlink" xlink:href="zookeys-822-033-g016.jpg" position="float" orientation="portrait" xlink:type="simple" id="oo_261388.jpg"/></fig></tp:treatment-sec><tp:treatment-sec sec-type="distribution" id="SECID0ERKAG"><title>Distribution.</title><p>China (Sichuan, Gansu, Shaanxi).</p></tp:treatment-sec><ref-list><ref id="B6"><mixed-citation xmlns:xlink="http://www.w3.org/1999/xlink" xlink:type="simple"><person-group><name name-style="western"><surname>Minet</surname><given-names>J</given-names></name></person-group> (<year>2003</year>) <article-title>The <tp:taxon-name><tp:taxon-name-part taxon-name-part-type="family">Epicopeiidae</tp:taxon-name-part></tp:taxon-name>: phylogeny and a redefinition, with description of new taxa (<tp:taxon-name><tp:taxon-name-part taxon-name-part-type="order">Lepidoptera</tp:taxon-name-part></tp:taxon-name>: <tp:taxon-name><tp:taxon-name-part taxon-name-part-type="superfamily">Drepanoidea</tp:taxon-name-part></tp:taxon-name>).</article-title><source>Annales de la Société entomologique de France (NS)</source><volume>38</volume>(<issue>4</issue>): <fpage>463</fpage>–<lpage>487</lpage>.</mixed-citation></ref></ref-list></tp:taxon-treatment>
